# Supplementary material for: A Highly Efficient Electromagnetic Wave Absorption System with Graphene Embedded in Hybrid Perovskite
Source: Micromachines (Basel). 2023 Aug 16;14(8):1611. doi: 10.3390/mi14081611 (PMC10456661; doi:10.3390/mi14081611)
Supplement: Supplementary file 1 [file micromachines-14-01611-s001.zip]

Archive with 1 entries (1 files):
- micromachines-2558083-SI.pdf
